# Supplementary material for: Health Effects from Swimming Training in Chlorinated Pools and the Corresponding Metabolic Stress Pathways
Source: PLoS One. 2015 Mar 5;10(3):e0119241. doi: 10.1371/journal.pone.0119241 (PMC4351252; doi:10.1371/journal.pone.0119241)
Supplement: S1 Table — (XLS) [file pone.0119241.s002.xls]

## Sheet: Sheet 1
δ1H (ppm)	Experimental 1	Experimental 2	Experimental 3	Experimental 4	Experimental 5	Experimental 6	Experimental 7	Experimental 8	Experimental 9	Experimental 10	Experimental 11	Experimental 12	Experimental 13	Experimental 14	Experimental 15	Experimental 16	Experimental 17	Control 1	Control 2	Control 3	Control 4	Control 5	Control 6
9.78-9.76	9.12933e-05	9.69907e-05	1.31233e-05	1.82494e-05	1.96621e-05	3.74643e-05	2.18069e-05	2.22663e-05	3.7561e-05	3.29748e-05	3.53016e-05	4.1391e-05	4.95008e-05	3.4656e-05	3.62863e-05	3.72815e-05	3.89342e-05	8.5833e-05	0.000102382	0.000118133	0.000145906	0.000144213	0.000156881
9.64-9.62	6.45804e-05	7.25177e-05	1.10967e-05	1.27356e-05	1.21994e-05	1.61064e-05	1.88941e-05	2.29746e-05	6.09971e-06	6.58688e-06	7.44617e-06	1.85459e-05	1.66784e-05	1.69397e-05	1.70606e-05	1.95851e-05	2.18268e-05	1.62819e-05	1.87965e-05	2.51021e-05	3.21274e-05	4.81281e-05	5.74991e-05
9.38-9.36	7.88911e-05	7.76002e-05	2.04835e-05	2.00196e-05	2.11574e-05	2.3331e-05	2.75036e-05	1.86025e-05	4.22879e-06	5.18599e-06	3.87356e-06	#NULL!	6.06219e-06	2.16159e-05	2.15946e-05	2.09561e-05	2.11349e-05	1.14728e-05	1.60911e-05	2.05738e-05	1.48592e-05	3.37729e-05	4.79463e-05
9.30-9.28	0.000121077	0.000135712	2.87794e-05	3.86518e-05	4.03062e-05	4.10838e-05	4.47157e-05	5.30041e-05	3.42771e-05	2.6195e-05	2.64194e-05	3.28863e-05	2.32662e-05	3.04736e-05	3.45979e-05	3.84879e-05	4.4938e-05	4.24574e-05	4.76641e-05	0.00029167	4.73384e-05	7.65009e-05	8.92176e-05
9.28-9.26	2.70962e-05	1.75962e-05	0.000100703	9.4271e-05	0.000102445	0.000104173	0.000113304	0.000112445	0.000765795	0.000100077	0.000105544	0.000104716	0.000103265	0.000114699	0.000122518	0.000128195	0.000132832	9.64311e-05	0.000112847	0.000132979	0.000148085	0.000356932	0.00015783
9.14-9.12	0.00058493	0.000775422	0.000873362	0.000507081	0.000615328	0.000604746	0.00118922	0.00218709	0.00088858	0.000667182	0.000708922	0.00084798	0.000870267	0.00101374	0.000849773	0.000691304	0.000970253	0.000665956	0.000665105	0.00123557	0.000875724	0.000631741	0.00115514
9.12-9.10	0.000441984	0.000304002	0.000323268	0.000532606	0.000407576	0.000449133	0.000321007	0.000315419	0.000338095	0.000173714	0.000655527	0.000343059	0.000343163	0.000359569	0.000368965	0.000218793	0.000382789	0.000337715	0.000369999	0.000421481	0.000484503	0.000568427	0.00091458
8.88-8.86	0.000180837	0.000183474	0.000210943	0.000243218	0.000244718	0.000262279	0.000211555	0.00020918	0.000221885	0.000238059	0.000233547	0.000236455	0.000246289	0.00039965	0.000236901	0.000181898	0.000371533	0.000231659	0.000272756	0.000212597	0.00021544	0.000221007	0.000243976
8.86-8.84	0.00067103	0.000787649	0.000811795	0.000637477	0.000618861	0.000660376	0.00124298	0.00164076	0.000788455	0.000552739	0.000837384	0.000823277	0.000854624	0.00103315	0.00083225	0.000647697	0.00104949	0.000628091	0.00065102	0.00137071	0.000927711	0.000594261	0.00127839
8.84-8.82	0.000943993	0.00100627	0.00117398	0.0010001	0.00115793	0.000953727	0.00102261	0.00110457	0.00102068	0.00073833	0.00153967	0.00126177	0.00108501	0.00102695	0.000845077	0.000969805	0.00128697	0.000887123	0.00104379	0.00137537	0.00185769	0.00133925	0.00135753
8.82-8.80	0.00013113	0.000124967	0.00013829	0.000308724	0.00036432	0.000263016	0.000511604	0.000135436	0.000176889	0.000157606	0.000450699	0.000184972	0.00019135	0.000212584	0.000220595	0.000223845	0.00020552	0.000212081	0.000125702	0.000249954	0.000283769	0.000268728	0.000264457
8.72-8.70	7.29026e-05	8.04329e-05	4.79515e-05	5.61775e-05	6.15159e-05	4.88221e-05	6.77317e-05	6.32114e-05	5.33897e-05	5.61279e-05	6.02129e-05	6.29874e-05	5.9957e-05	4.23479e-05	4.53335e-05	4.86977e-05	5.19216e-05	3.99687e-06	3.90981e-06	1.59228e-06	1.23748e-05	4.35663e-06	2.62322e-05
8.68-8.66	4.53491e-05	4.43839e-05	5.04174e-05	0.000253684	4.60186e-05	0.00010441	4.66676e-05	4.15914e-05	4.99701e-05	5.52965e-05	5.802e-05	6.14508e-05	5.79951e-05	7.28644e-05	7.16117e-05	7.39618e-05	7.41857e-05	0.000166146	0.000238123	7.79543e-05	8.87132e-05	7.91648e-05	9.38425e-05
8.66-8.64	7.83662e-05	8.21177e-05	6.69218e-05	0.00022715	6.27179e-05	6.37884e-05	6.46939e-05	7.84316e-05	5.38891e-05	5.42277e-05	5.94496e-05	5.70063e-05	5.77734e-05	6.0232e-05	6.31082e-05	6.58459e-05	7.0684e-05	0.000139257	0.000248928	5.2164e-05	6.76423e-05	8.26207e-05	8.44552e-05
8.58-8.56	0.000512897	0.000533342	0.000456283	0.000530998	0.000169407	0.000528128	0.000593155	0.000633635	0.00244061	0.000910449	0.00211476	0.000643991	0.000642371	0.000637365	0.000673079	0.000697077	0.000741924	0.00109042	0.0012192	0.000439696	0.000512906	0.00057856	0.000660541
8.56-8.54	0.000319214	0.000338271	0.000288186	0.000302839	0.000321416	0.000289665	0.000347738	0.000359698	0.000966003	0.00034672	0.00131448	0.000370757	0.000376397	0.000384501	0.0003984	0.00015954	0.000183741	0.000261502	0.000314368	0.000168726	0.000183027	0.000206766	0.000238226
8.48-8.46	0.00157335	0.00125621	0.000980506	0.000938717	0.00150881	0.000570048	0.00117047	0.00183211	0.00109651	0.000836133	0.00146049	0.000990055	0.00416182	0.000932766	0.00122158	0.00133517	0.00125467	0.00101131	0.00124181	0.00190599	0.00211729	0.00233167	0.00247231
8.46-8.44	0.000120087	0.000112161	8.04538e-05	8.70048e-05	0.00023343	0.000184876	0.000102356	0.000106372	0.000122624	5.80746e-05	0.000123227	0.00011871	0.000144374	7.90605e-05	8.89596e-05	9.46506e-05	0.000106073	0.000454854	0.000529896	0.000441469	0.00061103	0.000640108	0.00096483
8.30-8.28	5.25357e-05	5.006e-05	0.000104782	0.000106492	0.000114056	0.000137907	0.000129956	0.000111938	9.96586e-05	0.000113918	0.000118683	0.000111229	9.85701e-05	8.64717e-05	8.18445e-05	8.87322e-05	9.56915e-05	0.000185947	0.000212398	0.000246479	0.000296167	0.000284537	0.000277848
8.28-8.26	0.00019818	0.000201871	0.000165756	0.00043269	0.000166043	0.000357476	0.000169576	0.000180812	0.000186139	0.000243355	0.000526328	0.000191725	0.000219786	0.000382042	0.000233314	0.000229022	0.000241778	0.000540773	0.000547957	0.000245893	0.000266879	0.000285816	0.000318872
8.20-8.18	0.000111579	0.000109857	8.31121e-05	7.6174e-05	8.59396e-05	0.00019107	8.69703e-05	8.66384e-05	0.000125518	9.29504e-05	0.000285745	0.000122694	0.000128591	0.000314744	0.000127776	0.000132343	0.000133359	0.000208851	0.000305235	0.000237051	0.000255252	0.000671497	0.000280538
8.18-8.16	3.8667e-05	4.18933e-05	5.41888e-05	0.000340574	5.69797e-05	0.000261857	6.29723e-05	7.58117e-05	0.000100692	5.01644e-05	9.6601e-05	8.88147e-05	9.98815e-05	0.000100378	9.81398e-05	9.2185e-05	0.000101138	0.000474083	0.000133548	8.61643e-05	0.000104279	0.000121522	0.000125668
8.14-8.12	0.000617362	8.23003e-05	0.000144089	0.000151065	0.000402751	0.000121105	0.000158339	0.000173583	0.000193508	9.82904e-05	0.000186765	0.000193906	0.000211453	0.00022845	0.000236424	0.000370156	0.000524829	0.00027719	0.000182207	0.000199723	0.000197505	0.000187448	0.000167879
8.12-8.10	0.000826978	0.000437385	0.000512997	0.000331719	0.000592494	0.000419241	0.000524773	0.000539841	0.00072081	0.000432956	0.000555506	0.000575622	0.000615082	0.000502448	0.0010855	0.000894602	0.000881449	0.000627155	0.00037045	0.000894892	0.000471921	0.000710918	0.00052314
8.10-8.08	0.000883463	0.00107335	0.00108592	0.000837219	0.00105841	0.000769044	0.00112541	0.00118717	0.00203415	0.00119604	0.00189819	0.0014098	0.00122587	0.000833824	0.00147656	0.00149264	0.00118917	0.0016005	0.00104279	0.00155109	0.000940224	0.000708576	0.000985436
8.08-8.06	0.000645172	0.00121781	0.00149165	0.000725933	0.000633854	0.000942091	0.00118371	0.00124005	0.00235353	0.00100402	0.00313777	0.00139715	0.00122583	0.000986286	0.0006624	0.00145332	0.00054914	0.00130296	0.0017005	0.000660159	0.000890168	0.000680198	0.000915787
8.06-8.04	0.000583681	0.000613231	0.00107744	0.000637612	0.000417572	0.00132908	0.000667436	0.00067888	0.000701996	0.000353566	0.00114294	0.00169954	0.000715194	0.000679151	0.00072805	0.000499211	0.000366525	0.000770479	0.000962783	0.000241024	0.000447459	0.00049012	0.000502226
8.04-8.02	0.000110325	0.000111661	0.000118812	0.000115545	0.000122474	0.000403705	0.00012314	0.000140464	0.000619383	7.0505e-05	0.000250162	0.000159746	0.000178018	0.000192289	0.000193537	0.000344466	0.000163313	0.000282887	0.000213169	0.000243289	9.11554e-05	0.000144779	0.000151798
7.90-7.88	0.00121635	0.00127315	0.00127005	0.00134212	0.0007862	0.000697266	0.00137624	0.00489731	0.000644981	0.000105691	0.0014142	0.00226605	0.00381577	0.00099518	0.00149738	0.00201945	0.000810316	0.000438397	0.000163036	0.00392308	0.00131984	0.00118498	0.00180324
7.88-7.86	0.0013157	0.00260058	0.00124405	0.00115442	0.00183091	0.00197179	0.00295676	0.00717692	0.00249617	0.000979713	0.000348242	0.00287369	0.00730656	0.00339683	0.00167778	0.00352562	0.00237743	0.00162973	0.000804313	0.00506749	0.00343215	0.00176746	0.00307729
7.86-7.84	0.0139118	0.00604267	0.00805163	0.00765328	0.0132869	0.00629736	0.0122419	0.0161383	0.0155221	0.00612589	0.00729024	0.013534	0.0211875	0.00862067	0.00930157	0.0140809	0.0186875	0.00600671	0.00507471	0.00764333	0.0185815	0.0120716	0.0128008
7.84-7.82	0.0144568	0.00652672	0.00776122	0.00743086	0.0148636	0.00521987	0.0114098	0.0130081	0.0143618	0.00598288	0.00915354	0.0151108	0.0177154	0.00616141	0.00960684	0.0125986	0.0181083	0.00519915	0.00569463	0.00938442	0.0211569	0.0142641	0.0129201
7.82-7.80	0.000742034	0.000684156	0.000708816	0.000515183	0.00176585	0.000597747	0.00077217	0.000724724	0.000503732	0.00100056	0.00155298	0.00138734	0.000785151	0.000846813	0.000857292	0.000424968	0.00123801	0.000841657	0.000366494	0.000990585	0.00435742	0.00131502	0.000915569
7.80-7.78	#NULL!	#NULL!	0.000111151	0.000131846	0.000638938	0.000223175	0.000139308	0.000142361	0.00017872	0.000404218	0.000444935	0.000203498	0.000175948	0.000233789	0.000249442	0.000243675	0.000788256	0.000502473	0.000210725	0.000341499	0.00194169	0.000819678	0.00066707
7.78-7.76	#NULL!	#NULL!	0.000114469	0.000212934	0.000500466	0.000255786	0.00012853	0.000128085	0.000118921	0.000215326	0.00033472	0.00014493	0.000189627	0.000224437	0.000230597	0.000407606	0.000619372	0.000477004	0.000316619	0.000350621	0.000300929	0.000564679	0.000301773
7.76-7.74	4.54718e-05	4.91409e-05	0.000212389	0.000235439	0.000305811	0.000312955	0.000632358	0.000249092	0.000231948	0.000149917	0.00028076	0.000261052	0.000287944	0.000332738	0.00031532	0.000771554	0.000618247	0.000665068	0.000228573	0.000104375	8.75037e-05	0.000382632	0.000143171
7.74-7.72	0.00100953	0.00106563	0.000458714	0.000405267	0.000616879	0.000638622	0.00157278	0.00224154	0.00100393	0.000570089	0.00077532	0.00136868	0.00182137	0.00123245	0.00103522	0.0012799	0.00113272	0.000776515	0.000548986	0.000615364	0.000630081	0.000917193	0.000594842
7.72-7.70	0.00122455	0.00129067	0.000708483	0.000782841	0.000646521	0.00116415	0.00131772	0.0022844	0.00121287	0.000676998	0.00108425	0.00159674	0.00227994	0.00183733	0.000682123	0.00152943	0.00115821	0.00102309	0.000704755	0.00131516	0.000835056	0.00111363	0.000883252
7.70-7.68	0.000726999	0.000760565	0.00089575	0.000653816	0.000240841	0.00134695	0.000521431	0.000932106	0.000906497	0.000616398	0.0003381	0.000936427	0.00098204	0.0016267	0.0011619	0.00194612	0.00144016	0.00124966	0.00105578	0.00308475	0.000905698	0.000688497	0.00117175
7.68-7.66	0.00243189	0.00277705	0.00202641	0.00205721	0.00241926	0.00223086	0.00283467	0.00405298	0.00263935	0.00164435	0.00221722	0.00221734	0.00422777	0.00257656	0.00289636	0.00369015	0.00392277	0.00204574	0.00173947	0.00146188	0.0018168	0.00241205	0.00163331
7.66-7.64	0.00569581	0.00506565	0.00389325	0.00366344	0.0057968	0.00311926	0.00558699	0.00744366	0.00611179	0.00285162	0.00389701	0.00570531	0.0091745	0.00407534	0.00421309	0.00636089	0.00840216	0.00316846	0.00271563	0.00359794	0.00573803	0.00526904	0.00459229
7.64-7.62	0.00485359	0.00391525	0.00269503	0.00291878	0.00489833	0.00238096	0.00432332	0.00507832	0.00456199	0.00230271	0.00344306	0.00504548	0.00769341	0.00298204	0.00349903	0.00493149	0.00690899	0.00252563	0.00229007	0.00338686	0.00471635	0.00460932	0.00376198
7.62-7.60	0.000179236	0.000191402	0.000398847	0.00019905	0.000435228	0.000658142	0.000562675	0.000457206	0.000470664	0.000167111	0.00027738	0.000509258	0.00192675	0.000839685	0.000601677	0.000958247	0.000769967	0.000745365	0.000379518	0.000453171	#NULL!	0.000507923	0.000209262
7.60-7.58	0.00320058	0.0037406	0.0021774	0.0023452	0.00350128	0.00247048	0.00455693	0.00645159	0.00486056	0.00220648	0.0014448	0.0026975	0.00769443	0.00395018	0.0030528	0.00600027	0.00721868	0.00241289	0.00153585	0.000910998	0.00353849	0.00259356	0.00247726
7.58-7.56	0.0119027	0.0101062	0.00644886	0.00665678	0.0124431	0.00507516	0.0112166	0.0153711	0.0132691	0.00552753	0.00646616	0.0118791	0.0179588	0.00729475	0.00793954	0.0128385	0.0170901	0.00512441	0.00449202	0.00761074	0.0156874	0.0107554	0.00965502
7.56-7.54	0.0100833	0.00776322	0.00552856	0.00548426	0.0108288	0.00437094	0.00770741	0.0106715	0.00923544	0.00425429	0.00661373	0.0110655	0.0134774	0.00472871	0.00666602	0.00813283	0.0119574	0.00388291	0.00393503	0.0096138	0.0135833	0.0101602	0.00800015
7.54-7.52	0.0035998	0.00316605	0.00233362	0.00248976	0.00428696	0.00241156	0.00357155	0.00348295	0.00322016	0.00202831	0.00330229	0.00456121	0.00402721	0.00233176	0.00268599	0.00275906	0.00440449	0.00211293	0.0019184	0.00421368	0.00552651	0.00463877	0.00226063
7.52-7.50	0.00173218	0.00380808	0.00156737	0.00196464	0.00344294	0.00195783	0.00288395	0.00407416	0.00219906	0.00172106	0.00243401	0.00361576	0.0029095	0.00233947	0.00228208	0.0022866	0.00332095	0.00177743	0.00165191	0.00545404	0.0040419	0.00339892	0.00158048
7.50-7.48	0.000897043	0.00191466	0.00109229	0.00176759	0.00249802	0.00138496	0.00224638	0.0033095	0.000921564	0.00143733	0.00139318	0.00316343	0.00258962	0.0015332	0.00166671	0.00142869	0.0020319	0.00173096	0.00139668	0.00664041	0.00273746	0.00245261	0.00101508
7.48-7.46	0.00096104	0.00151085	0.00124918	0.0016255	0.00195912	0.00146437	0.00159094	0.00164277	0.000921144	0.00133948	0.00122632	0.00156574	0.00146776	0.00170338	0.00144853	0.00132376	0.00233342	0.00162739	0.00150074	0.0038691	0.0017604	0.00206502	0.00186748
7.46-7.44	0.00082315	0.00206932	0.00259194	0.0025612	0.00152647	0.00279703	0.00222643	0.0017769	0.000643638	0.00196991	0.00231972	0.00159864	0.00197979	0.00370487	0.00177973	0.0013869	0.00219273	0.00269375	0.00222958	0.00245491	0.00147468	0.00176906	0.0017608
7.44-7.42	0.000716753	0.01354	0.00581244	0.00532648	0.00133027	0.00513119	0.00369349	0.00339874	0.00127826	0.00331921	0.0045961	0.003289	0.0033334	0.00615267	0.00169367	0.00216532	0.00205615	0.00537558	0.00504323	0.00239376	0.00270146	0.0022282	0.00296423
7.42-7.40	0.000925574	0.0112608	0.00474476	0.0046255	0.00131579	0.00424743	0.00300262	0.00303772	0.00116739	0.00278262	0.00438971	0.00265796	0.00306723	0.00470244	0.00179144	0.00258509	0.00223382	0.0046508	0.00459361	0.0026049	0.00237567	0.00243112	0.00275422
7.40-7.38	0.00130876	0.00774986	0.00461518	0.00385628	0.00173879	0.00461144	0.00349695	0.00445535	0.00180599	0.00283502	0.00324976	0.00243971	0.00410166	0.00556973	0.00185466	0.00345385	0.00296968	0.00409566	0.0032022	0.00262635	0.00214998	0.00195406	0.00239957
7.38-7.36	0.00344183	0.0356568	0.0126317	0.0101094	0.00413117	0.00979388	0.00966672	0.0118584	0.00486711	0.00679307	0.00958361	0.00938559	0.0100726	0.0109984	0.0034195	0.00619716	0.00571279	0.00929433	0.00883956	0.00701897	0.00623465	0.0053428	0.00377089
7.36-7.34	0.00367875	0.0194613	0.00838154	0.00730806	0.00350016	0.00607581	0.00688982	0.0069422	0.00401164	0.00577644	0.00830363	0.00736436	0.00726373	0.00645615	0.00315617	0.00429344	0.00558865	0.00660547	0.00702098	0.005591	0.0056717	0.00509931	0.00374438
7.34-7.32	0.00331658	0.00413986	0.00309638	0.00352332	0.00326862	0.00277863	0.00361026	0.00453553	0.00338114	0.00315119	0.00399033	0.00427526	0.00507761	0.00272108	0.00323351	0.00309727	0.00516039	0.00314644	0.0029416	0.00464024	0.00434409	0.00392799	0.00236984
7.32-7.30	0.00276957	0.00299876	0.00214664	0.00265153	0.00327922	0.00248028	0.00287234	0.0039239	0.00316565	0.00236949	0.00346105	0.00274305	0.00449632	0.00296996	0.00313184	0.00337324	0.00426464	0.00223143	0.00195174	0.0043604	0.00411947	0.00383804	0.00176625
7.30-7.28	0.00309505	0.0041471	0.00379933	0.0035254	0.00410506	0.00341276	0.00486113	0.00690993	0.00373027	0.00316459	0.00468256	0.00544403	0.00521392	0.00437829	0.00327266	0.00333428	0.00515493	0.00303388	0.00281735	0.00440727	0.00606712	0.00462994	0.00345455
7.28-7.26	0.0035665	0.00396182	0.00350745	0.00344622	0.00425129	0.00327427	0.00494898	0.0061193	0.00407266	0.00284676	0.00394716	0.00559586	0.00494877	0.00393124	0.00339756	0.00320048	0.00567002	0.00297174	0.00243027	0.00388225	0.00616083	0.00446409	0.00360273
7.26-7.24	0.00283848	0.00502875	0.00352926	0.00287089	0.00316436	0.00293578	0.00316834	0.00316403	0.00303477	0.00257297	0.00371797	0.0036205	0.00401939	0.00354932	0.0027232	0.00369232	0.00432902	0.0026415	0.00216861	0.00398644	0.00467072	0.00335548	0.00186378
7.24-7.22	0.00206618	0.00978513	0.0054265	0.004052	0.00273361	0.00456251	0.00373965	0.00418811	0.0023401	0.00357541	0.00507168	0.00439641	0.00353668	0.00506101	0.0020253	0.00562174	0.00367082	0.00348871	0.00277715	0.00441903	0.00432104	0.00295277	0.00240129
7.22-7.20	0.0017181	0.00598943	0.00346744	0.00343843	0.00252844	0.00389219	0.00309955	0.00283905	0.00202613	0.00296116	0.00462176	0.00454033	0.00264061	0.00346118	0.00200669	0.00373104	0.00353958	0.00290673	0.00246513	0.00463621	0.00413397	0.00259322	0.00171758
7.20-7.18	0.00166327	0.00237065	0.00212648	0.00241084	0.00230311	0.00243178	0.00217714	0.00235953	0.00191656	0.00243122	0.00358149	0.00246628	0.00239541	0.00213295	0.0022249	0.00350336	0.00319124	0.0022626	0.00198802	0.0043458	0.00300022	0.00209916	0.0013239
7.18-7.16	0.000995711	0.00150223	0.00157293	0.00193006	0.00157137	0.00177214	0.00157337	0.00158121	0.000888119	0.00174968	0.00272959	0.0012333	0.00164156	0.00147388	0.00180781	0.00248732	0.00230461	0.0020137	0.00197268	0.00277735	0.00178948	0.00180755	0.00181562
7.16-7.14	0.000807259	0.000786536	0.000873657	0.00103484	0.000937081	0.00108605	0.000901884	0.000932182	0.000964355	0.0013701	0.00219282	0.000995052	0.00103574	0.000625708	0.00111963	0.00118294	0.00183184	0.00115297	0.00116724	0.00190995	0.00101019	0.00150088	0.00109581
7.14-7.12	0.000682876	0.000395188	0.000561095	0.000660698	0.000860908	0.000646063	0.000593175	0.00061253	0.000675018	0.00112079	0.00172513	0.000696538	0.000806988	0.000478413	0.0013446	0.000937907	0.00185874	0.000762716	0.000539017	0.00163759	0.000626529	0.00124233	0.000746334
7.12-7.10	0.00261023	0.00177504	0.00104388	0.0014161	0.00298703	0.00132724	0.0021222	0.00251811	0.00205529	0.00154951	0.00195882	0.00100018	0.00203165	0.00163598	0.00296777	0.00218843	0.00384848	0.00117361	0.00095886	0.00224012	0.00300876	0.00252288	0.00183351
7.10-7.08	0.00253381	0.0019211	0.00140543	0.00163423	0.00278513	0.00199106	0.00207679	0.00195464	0.00165215	0.00198739	0.00193316	0.00123456	0.00206287	0.00216611	0.00249965	0.00192099	0.00363143	0.00123438	0.000925545	0.00183892	0.00349743	0.00274562	0.00184044
7.08-7.06	0.000962195	0.0069266	0.00335926	0.00252456	0.00120774	0.00315929	0.0014888	0.00215051	0.00223103	0.00264103	0.0035414	0.0023441	0.00243739	0.00317851	0.00155405	0.00141799	0.00198811	0.00228955	0.0017095	0.00167427	0.00215251	0.00123022	0.00132508
7.06-7.04	0.000789129	0.00607362	0.0026153	0.00220415	0.00113415	0.00264151	0.00126382	0.00176766	0.00183887	0.00223635	0.00299718	0.00192527	0.00201113	0.00218788	0.00150628	0.00125699	0.00196695	0.00188839	0.00152698	0.00175323	0.00199457	0.00113458	0.00150542
7.04-7.02	0.00055806	0.00100824	0.00091765	0.00199867	0.000679093	0.00159728	0.00072363	0.00110192	0.00112766	0.00188261	0.00276097	0.00118315	0.00122492	0.00116918	0.00140792	0.000883347	0.00179869	0.00146852	0.00132526	0.0017823	0.00111405	0.000980441	0.00110227
7.02-7.00	0.000992989	0.00103595	0.00071272	0.00183081	0.000450488	0.00179508	0.00072229	0.00105101	0.00109289	0.00148371	0.00250959	0.00113132	0.00118485	0.0012673	0.0010362	0.00113484	0.00170893	0.00143994	0.00148865	0.00145521	0.00108577	0.000872484	0.00111774
7.00-6.98	0.000446025	0.000479779	0.000511496	0.000810881	0.000547822	0.000981911	0.000584776	0.000634432	0.000682118	0.00126805	0.00144159	0.000697207	0.000763469	0.000689074	0.000839223	0.00121086	0.00134511	0.00102299	0.00105102	0.00116914	0.000625613	0.000653585	0.000725995
6.98-6.96	0.000641057	0.000669236	0.000736203	0.000839087	0.000198618	0.000777308	0.000770311	0.000809773	0.000849472	0.00111124	0.00169444	0.000876502	0.000930405	0.000636402	0.000771248	0.00189822	0.00184872	0.000854585	0.000562717	0.0018851	0.000696602	0.000721372	0.0008046
6.96-6.94	0.000454319	0.000471925	0.000562896	0.000662204	0.00059049	0.000785908	0.000627049	0.00064358	0.000696698	0.00092884	0.00126789	0.000734878	0.000775929	0.000861509	0.000830392	0.00158025	0.00136857	0.00078373	0.000651181	0.0016274	0.000538498	0.000610427	0.00069696
6.94-6.92	0.000249981	0.00027601	0.000336376	0.00062689	0.000360637	0.000781439	0.00039952	0.000443184	0.000491187	0.00100985	0.000847049	0.000533635	0.000592991	0.00105448	0.000656088	0.00093614	0.00119361	0.000965838	0.000565514	0.00143545	0.000453938	0.000556502	0.000665215
6.92-6.90	0.00059331	0.000633619	0.000563768	0.000751157	0.000594553	0.000841243	0.000630196	0.000652219	0.000725777	0.00102104	0.00107359	0.000774243	0.000818671	0.00101775	0.00113434	0.00142147	0.00136064	0.00113108	0.00105089	0.00143495	0.000712054	0.000454715	0.000804173
6.90-6.88	0.00114016	0.0011905	0.00119368	0.000948249	0.000575777	0.00112464	0.00101398	0.00123899	0.000895756	0.0011281	0.00170537	0.00124499	0.0012689	0.00140784	0.00131643	0.00216098	0.00210393	0.001443	0.00120094	0.00163653	0.00114912	0.000691375	0.000866309
6.88-6.86	0.00057619	0.00129592	0.00140798	0.00100712	0.00105306	0.00107099	0.00132993	0.00146481	0.00145115	0.00121252	0.00193867	0.00117415	0.00239824	0.00115008	0.00148177	0.00278626	0.00242481	0.00131977	0.00126512	0.00241874	0.0014683	0.000942358	0.0012139
6.86-6.84	0.000513964	0.000551191	0.000566719	0.000317654	0.000236446	0.000609889	0.000601767	0.000632795	0.000781615	0.000736092	0.00122104	0.000654609	0.000706717	0.000241199	0.000920204	0.00209491	0.00101932	0.000799951	0.000554517	0.00221565	0.000775574	0.000334778	0.000831152
6.82-6.80	0.000320109	0.000351482	0.000390509	0.000418293	0.000409588	0.000419367	0.000437619	0.000451187	0.000456966	0.000594174	0.000589302	0.000481713	0.000536303	0.000538296	0.000794941	0.00122357	0.00117673	0.00077729	0.000371832	0.000881177	0.000363901	0.000437829	0.000504911
6.80-6.78	7.47527e-05	8.77199e-05	0.000102784	0.00011582	0.000126911	0.00024415	0.000145918	0.000164845	0.000218662	0.000346963	0.000362848	0.000224117	0.000238007	0.000240729	0.000255893	0.000639521	0.000626463	0.000286632	2.80815e-05	0.000397115	2.93852e-05	6.07421e-05	8.82896e-05
6.78-6.76	0.000396695	0.000362249	0.000377513	0.000174097	0.0003931	0.000250115	0.000392297	0.000398548	0.000428206	0.000593132	0.000307632	0.000429954	0.000477927	0.000494823	0.00105623	0.000853166	0.00137848	0.000331146	0.00013625	0.00114315	0.000403578	0.000391287	0.000426785
6.76-6.74	0.000485973	0.000173384	0.000162319	0.000172342	0.000266088	0.000138855	0.000180436	0.000193607	0.000221428	0.00036172	0.000237751	0.000247614	0.000290517	0.000307806	0.00073656	0.000398925	0.000996984	0.00028547	0.000107372	0.00072213	0.00027099	0.000293947	0.000306461
6.72-6.70	0.000176223	0.000186619	0.000169924	0.000177254	0.000191543	0.000285172	0.000205401	0.000234536	0.000218227	0.000423008	0.000238622	0.000243346	0.000244319	0.000258971	0.000270686	0.000657186	0.000509241	0.000245733	0.000111945	0.000377674	0.0001237	0.000113412	0.000178695
6.70-6.68	0.000184012	0.000207464	0.000137741	0.000147892	0.000156673	0.000291011	0.000172159	0.000172249	0.000194571	0.000421589	0.000202981	0.000205765	0.000196602	0.000214686	0.00022571	0.00023454	0.000405074	0.000311148	5.16145e-05	5.0811e-05	4.97794e-05	5.71595e-05	7.32005e-05
6.68-6.66	6.69223e-05	7.08291e-05	6.91697e-05	7.09173e-05	7.70155e-05	0.000210063	7.87581e-05	8.08159e-05	7.62119e-05	0.000270321	8.53158e-05	9.30496e-05	0.00011499	0.000119334	0.000124541	0.0001553	0.000235627	0.000200976	9.55418e-05	0.000106819	0.000106712	0.000125648	0.000130415
6.60-6.58	0.00044821	0.000467336	0.000543346	0.000506343	0.000324855	0.000545911	0.000443704	0.000455974	0.000445157	0.000494532	0.000595327	0.000463434	0.000468721	0.000467257	0.000476496	0.000377272	0.000531469	0.000581979	0.000418203	0.000371509	0.000286842	0.000347127	0.000352543
6.58-6.56	0.000104106	0.000118116	0.000145746	0.000141664	0.000146478	0.000376195	0.000160969	0.000175106	0.000156398	0.000250468	0.000306591	0.00017269	0.000178104	0.000402221	0.000193779	0.000197395	0.000292916	0.000177137	0.000188794	3.28066e-05	3.67749e-05	7.75528e-05	0.000109185
6.56-6.54	0.000204885	0.000216758	0.000228052	0.000141916	0.000222702	0.000380707	0.000234687	0.000247976	0.000255489	0.000374328	0.000451739	0.000263347	0.000253012	0.000300785	0.000254137	0.000154947	0.000320266	0.00024562	0.000117153	0.00012083	0.000116264	0.000124137	0.000124525
6.54-6.52	0.000563406	0.000563462	0.000718542	0.000587421	0.000677369	0.000537037	0.000608769	0.000631782	0.000625256	0.000683513	0.00093412	0.00109001	0.000649864	0.000474943	0.000645832	0.000627206	0.000761863	0.000562482	0.000598218	0.00057145	0.000650407	0.00124012	0.000634642
6.52-6.50	0.000129586	0.000127827	6.24502e-05	0.000131992	5.57444e-05	0.000182575	6.07773e-05	6.70501e-05	9.66801e-05	0.000291392	9.54876e-05	9.2648e-05	0.000127961	0.000125071	0.00012973	0.000128259	0.000342214	0.00015438	0.000145936	0.000168389	0.000162113	0.000106263	0.000114604
6.50-6.48	0.000262635	0.000269263	0.000309134	0.00041733	0.000244373	0.00045377	0.000307171	0.000306058	0.00034085	0.000400341	0.000537294	0.000345334	0.000334444	0.000420601	0.000353937	0.000284405	0.00039168	0.000345252	0.00046602	0.000306015	0.000264743	0.000293054	0.000294677
6.42-6.38	0.000104056	0.000106671	9.74348e-05	9.93453e-05	0.000109734	9.49632e-05	0.000126841	0.000135186	8.35952e-05	0.000106245	7.88832e-05	8.42933e-05	7.13709e-05	7.41494e-05	7.88877e-05	8.68934e-05	9.73785e-05	2.14093e-05	2.26964e-05	2.68115e-05	4.19021e-05	7.06173e-06	3.9887e-06
6.38-6.36	6.52173e-05	6.64278e-05	4.44102e-05	4.4645e-05	4.41071e-05	4.23475e-05	5.23502e-05	6.41706e-05	7.22609e-05	8.00327e-05	7.24757e-05	6.90575e-05	5.02522e-05	4.50697e-05	4.77406e-05	5.08452e-05	5.03417e-05	6.61098e-05	1.733e-05	1.45962e-05	1.80355e-05	2.0086e-05	3.73325e-05
6.28-6.26	9.7901e-05	9.61096e-05	9.70296e-05	9.66622e-05	9.8378e-05	8.03995e-05	0.000102355	0.000104172	7.5968e-05	6.0379e-05	7.92371e-05	8.31383e-05	6.79151e-05	7.83889e-05	8.00469e-05	8.4522e-05	8.28821e-05	3.92629e-05	4.00689e-05	3.88471e-05	3.92504e-05	5.87781e-05	7.62936e-05
4.20-4.18	0.00193812	0.0355825	0.000679487	0.00058983	0.0002548	0.000749861	0.00286913	0.00300913	0.00109693	0.000714865	0.00124851	0.00318882	0.00340334	0.000906392	0.00220309	0.000930235	0.00151472	0.000776112	0.00127959	0.0015816	0.0022492	0.00361148	0.00655103
4.18-4.16	0.00243644	0.0214879	0.00135374	0.00109534	0.000866509	0.00134837	0.00108589	0.00271047	0.00179416	0.00139893	0.0019808	0.00286067	0.00303302	0.00164179	0.00258519	0.00185805	0.00411275	0.00130025	0.0014434	0.0019226	0.00250483	0.0030205	0.00702108
4.16-4.14	0.0034021	0.0182927	0.00242337	0.00155964	0.00178463	0.00214783	0.00196795	0.0030917	0.0027046	0.00195783	0.0027507	0.00322869	0.00338934	0.00261229	0.00277105	0.00239249	0.00350813	0.00191959	0.00192801	0.00287355	0.00286574	0.00320375	0.0067912
4.14-4.12	0.00301415	0.0147904	0.00203934	0.00122077	0.00123824	0.00165814	0.00167998	0.00248038	0.00186491	0.00130146	0.00226823	0.000926476	0.00254951	0.002233	0.00241534	0.00192861	0.00123998	0.0011678	0.00146765	0.00330753	0.0024332	0.00271443	0.00621076
4.12-4.10	0.0021798	0.00140245	0.00129711	0.00105636	0.000813343	0.00151014	0.00103705	0.00126939	0.00110486	0.000719585	0.00120829	0.00138526	0.0014877	0.00189653	0.00236505	0.00276981	0.00280907	0.00151099	0.00107353	0.00269864	0.00212185	0.00219346	0.00597177
4.10-4.08	0.00228613	0.00882816	0.00165111	0.00137406	0.00093958	0.00183154	0.000736584	0.00192302	0.00169626	0.000905929	0.00165344	0.00201599	0.00213322	0.00244972	0.00247351	0.00266205	0.00161787	0.00138403	0.00161287	0.00212493	0.00204838	0.00228997	0.00553318
4.08-4.06	0.00531725	0.00982846	0.00565103	0.00239295	0.00373669	0.00380584	0.00838145	0.0119588	0.00831354	0.00341734	0.00373457	0.00742003	0.00798541	0.00599069	0.0035567	0.0045414	0.0068436	0.00206649	0.00207207	0.00693925	0.00441066	0.00318381	0.00949893
4.06-4.04	0.012407	0.0108944	0.0142269	0.0108678	0.0106266	0.0111458	0.00988649	0.00910029	0.0146792	0.00874607	0.0146971	0.0114919	0.0109299	0.0126281	0.0105028	0.00936595	0.0102568	0.00880912	0.00874274	0.0111254	0.00722521	0.0094711	0.0109043
4.04-4.02	0.00480975	0.00406632	0.00460586	0.00390478	0.00328138	0.00427452	0.00403163	0.00349883	0.00572426	0.00340245	0.00554227	0.00439546	0.00448918	0.0047692	0.00448255	0.00388008	0.00400684	0.00338824	0.00365909	0.00434832	0.00207319	0.00383857	0.00676904
4.02-4.00	0.00377547	0.00338651	0.00379145	0.00319598	0.00241676	0.00322279	0.00300649	0.00282998	0.00496715	0.00266299	0.00503336	0.00319949	0.00434029	0.00403684	0.00373327	0.00329244	0.00279325	0.00289898	0.00323311	0.00411006	0.00356976	0.00343452	0.00627624
4.00-3.98	0.00777861	0.00640865	0.00638663	0.00540435	0.00751836	0.00537507	0.00754437	0.00745298	0.00983208	0.0046266	0.0052215	0.00633951	0.00885225	0.006631	0.00586273	0.00697987	0.00809928	0.00406783	0.00359458	0.00515085	0.00576868	0.00444602	0.00778036
3.98-3.96	0.0176319	0.0125502	0.0110448	0.00945572	0.0154876	0.00761995	0.0138828	0.0154483	0.0174972	0.00683393	0.0104572	0.0166668	0.0220825	0.0103102	0.010066	0.0124302	0.0160217	0.00609359	0.00668919	0.010456	0.0136771	0.0129198	0.0148596
3.96-3.94	0.00630068	0.00484035	0.00559178	0.00506646	0.00476261	0.0051465	0.00521565	0.00429577	0.00669165	0.00412653	0.00523438	0.00535831	0.00694725	0.00537087	0.00461891	0.00426335	0.00478328	0.00349113	0.00384193	0.0053026	0.00487242	0.00535143	0.00741615
3.94-3.92	0.00678853	0.00650792	0.00743253	0.00875168	0.00506851	0.00718241	0.0066172	0.00627914	0.00815891	0.00673502	0.0119406	0.00770946	0.00685003	0.00711679	0.00493484	0.00501512	0.00553946	0.00477948	0.0053757	0.00549361	0.00469436	0.00540176	0.00781834
3.92-3.90	0.0062486	0.0055667	0.00669435	0.00609418	0.00494253	0.00590574	0.00582686	0.00490664	0.00761837	0.00667417	0.00666266	0.00506383	0.00726033	0.00724931	0.00528304	0.00483282	0.00544908	0.00523503	0.00519195	0.00723036	0.00593048	0.00519917	0.00748124
3.90-3.88	0.00889653	0.00762445	0.0090128	0.00696117	0.00723168	0.00757566	0.00790484	0.00742248	0.00968156	0.00725062	0.00821317	0.00821302	0.0112814	0.00881488	0.00675328	0.00662627	0.00756944	0.00644979	0.00688113	0.00617258	0.0110073	0.00771783	0.00982575
3.88-3.86	0.00845462	0.00831852	0.00871841	0.007008	0.00788234	0.00749541	0.00868877	0.0083016	0.0136471	0.0057713	0.0081701	0.00806246	0.0143075	0.00900466	0.00718682	0.00902294	0.00904522	0.00582274	0.00617802	0.00773707	0.00912396	0.00779842	0.00998085
3.86-3.84	0.0079922	0.00728892	0.00859225	0.00685209	0.00687934	0.00746543	0.0082202	0.00858876	0.0096667	0.00578316	0.00732344	0.00855686	0.0102405	0.00873827	0.00666075	0.00650973	0.00737709	0.00589029	0.00620468	0.00775569	0.00752459	0.00717685	0.00947796
3.84-3.82	0.00893713	0.00814792	0.00928758	0.00730924	0.00770216	0.00747342	0.00891241	0.0093456	0.00974832	0.00612183	0.00901732	0.0101754	0.0101926	0.0091882	0.00707657	0.00692006	0.00838314	0.006362	0.00706436	0.00876396	0.00836271	0.00804987	0.010023
3.82-3.80	0.00796092	0.0072962	0.00825218	0.0074924	0.00697395	0.007281	0.00748421	0.00741744	0.00984887	0.00617574	0.00729518	0.00770534	0.00909666	0.00864995	0.00729062	0.00764821	0.00832692	0.00624789	0.00637035	0.00890079	0.00787427	0.00698315	0.00910584
3.80-3.78	0.00859786	0.00763658	0.00904636	0.00768794	0.00712595	0.00820948	0.00795174	0.00812739	0.0101813	0.00576703	0.00761074	0.00851225	0.00970004	0.00883901	0.00752089	0.00752824	0.00804447	0.00672153	0.00688451	0.00874886	0.007639	0.0071571	0.00930506
3.78-3.76	0.0100674	0.0178457	0.0169781	0.013212	0.00909877	0.0136061	0.0128629	0.0131621	0.0135819	0.0106047	0.0124622	0.0133898	0.0140125	0.0158468	0.00921871	0.011197	0.0111259	0.0115279	0.0108426	0.0117616	0.0107666	0.00930699	0.0110925
3.76-3.74	0.0103552	0.0237634	0.0135953	0.00990612	0.00853377	0.0104603	0.0112496	0.0127247	0.0117576	0.00771256	0.012506	0.014185	0.0143996	0.0118647	0.00817265	0.0112566	0.00936757	0.00870585	0.0102487	0.0112301	0.011253	0.0100788	0.0113269
3.74-3.72	0.00888642	0.00425376	0.00981074	0.00824576	0.00785752	0.0108719	0.00903213	0.0101342	0.0137423	0.00813158	0.00967969	0.0108428	0.0114181	0.0096534	0.00806579	0.00993077	0.00910679	0.00755548	0.00779973	0.010972	0.0093232	0.007828	0.0101221
3.72-3.70	0.0112968	0.00579012	0.0122372	0.0110738	0.0105915	0.0092487	0.0121204	0.0125069	0.0132339	0.0086394	0.0129131	0.0137899	0.013283	0.0112256	0.00954739	0.0116619	0.01152	0.00813755	0.0087202	0.0112321	0.011245	0.00917052	0.011411
3.70-3.68	0.0119344	0.0262319	0.0206049	0.0166072	0.0110874	0.0141198	0.0154145	0.0174241	0.0158952	0.0130582	0.0180166	0.0174901	0.0176549	0.0201474	0.0128597	0.0118255	0.0126895	0.0140888	0.015852	0.0141164	0.015292	0.0125912	0.0135796
3.68-3.66	0.0128536	0.0134942	0.0150382	0.0126455	0.0114174	0.0122909	0.0129828	0.0147494	0.0160553	0.0100215	0.0143431	0.01699	0.0153535	0.0133446	0.0116324	0.0101077	0.012905	0.0125217	0.011962	0.0133598	0.0151478	0.0121558	0.0131673
3.66-3.64	0.0116244	0.010211	0.0125391	0.0108444	0.0108278	0.0101928	0.0122594	0.0133502	0.0150616	0.00914271	0.0131718	0.0158102	0.0135967	0.011908	0.0106331	0.0089117	0.0116138	0.00932477	0.0102667	0.0134199	0.0143299	0.0114314	0.0122312
3.64-3.62	0.01326	0.0131191	0.014724	0.0112956	0.0132041	0.0110628	0.0143117	0.0143082	0.0168855	0.0100774	0.0135042	0.016581	0.0152141	0.0128075	0.0105509	0.00821853	0.012782	0.00937835	0.00976659	0.0112668	0.0171415	0.0128355	0.0140067
3.62-3.60	0.0118012	0.00941126	0.0136687	0.0103114	0.0114048	0.0100639	0.0136172	0.013214	0.0158019	0.00954879	0.0122109	0.0162638	0.0142868	0.0120838	0.00979862	0.00919914	0.0122773	0.0087715	0.00870421	0.010875	0.015768	0.0116612	0.013687
3.60-3.58	0.00995538	0.0091617	0.0100378	0.00749315	0.00886052	0.00840516	0.010101	0.00960124	0.0115419	0.00707028	0.0100557	0.0137874	0.0105495	0.00954423	0.0081173	0.00833911	0.00939098	0.00766086	0.00870245	0.00783968	0.0126195	0.0104191	0.0110157
3.58-3.56	0.00624253	0.00384398	0.00644952	0.00571246	0.00726916	0.00559067	0.00777218	0.0094825	0.00859395	0.00590819	0.00745875	0.0131503	0.00702238	0.00604038	0.0053486	0.00624511	0.00684692	0.00664973	0.00637051	0.0132315	0.0101328	0.00755178	0.00967144
3.56-3.54	0.00403543	0.00375199	0.00382671	0.00446395	0.00377443	0.00419551	0.00351854	0.00414674	0.00602476	0.00419799	0.00477796	0.00662704	0.00351527	0.00384782	0.00406121	0.0050766	0.00362428	0.00448996	0.00448273	0.00510681	0.00542964	0.00436737	0.00621135
3.54-3.52	0.00414168	0.00426929	0.00414995	0.00482255	0.00374824	0.00428643	0.00393098	0.00175244	0.00655997	0.00421649	0.00475763	0.00527576	0.00335822	0.0039964	0.0045673	0.00829707	0.00418456	0.00458141	0.00479497	0.005126	0.00471951	0.00435613	0.00567878
3.52-3.50	0.00352143	0.00329906	0.00325628	0.00421603	0.00332653	0.00371651	0.00315181	0.00360782	0.00486921	0.00351184	0.00382446	0.00426324	0.00239178	0.00363161	0.00391065	0.00713502	0.00354752	0.00399565	0.00416151	0.00437298	0.00293903	0.00363096	0.00471692
3.50-3.48	0.0030746	0.0025437	0.00320569	0.00393258	0.00296548	0.00369344	0.00284449	0.00297319	0.00362553	0.00323354	0.00302504	0.00241852	0.00317126	0.00352914	0.00378287	0.00443667	0.00332872	0.00366293	0.00378537	0.00341241	0.00212969	0.00284086	0.00420889
3.48-3.46	0.00359287	0.0030276	0.00430804	0.00454485	0.00343657	0.00461738	0.0038345	0.00352765	0.00356842	0.00365846	0.00301924	0.00286199	0.00265353	0.00433371	0.00400626	0.00386398	0.00356558	0.00423508	0.00408305	0.00322536	0.00280695	0.00321881	0.0046279
3.46-3.44	0.0107536	0.00677547	0.0150463	0.0100112	0.00718446	0.0108931	0.0116683	0.0108476	0.025626	0.0102852	0.0139183	0.0120281	0.00830529	0.0102216	0.00670098	0.0123642	0.0110328	0.00844244	0.00980128	0.0062275	0.0147215	0.0082023	0.00916232
3.44-3.42	0.0121872	0.00743673	0.0153904	0.00923297	0.00638077	0.00869342	0.0123133	0.0141496	0.0263868	0.0102349	0.0146929	0.0154105	0.0104612	0.0110307	0.00848519	0.0120457	0.0110414	0.013009	0.0166334	0.00622936	0.0187108	0.0118648	0.0105169
3.42-3.40	0.0100818	0.00934085	0.0112368	0.00702191	0.00475873	0.00557642	0.0095482	0.0123226	0.0189241	0.00798215	0.0118716	0.0140385	0.00984588	0.00946665	0.00918249	0.00864971	0.00804441	0.0151551	0.0200173	0.00569223	0.016175	0.0120861	0.0101468
3.40-3.38	0.00208193	0.00118368	0.00123455	0.00241094	0.00109037	0.00205603	0.00156563	0.00167204	0.00223629	0.00260161	0.00202418	0.00228598	0.00184041	0.00178461	0.00359072	0.00130377	0.0013791	0.00687842	0.00662934	0.00183898	0.00339354	0.00431002	0.00392361
3.38-3.36	0.00176158	0.0012789	0.000863009	0.00245632	0.00119464	0.00245071	0.00168311	0.00174031	0.00239977	0.00266111	0.0018942	0.00254346	0.00188495	0.0018927	0.00241218	0.00157945	0.00181417	0.00315154	0.0033516	0.00243982	0.00245422	0.00210779	0.00357207
3.36-3.34	0.00150444	0.000858206	0.000659001	0.00219801	0.00126202	0.00180045	0.00120724	0.00135786	0.0014464	0.00198921	0.00133294	0.00200953	0.00150619	0.00138866	0.0023268	0.001516	0.00115152	0.00265824	0.00292646	0.00223704	0.00215494	0.00212626	0.00276768
3.34-3.32	0.00126282	0.000553605	0.000611029	0.00210425	0.00110252	0.0018326	0.00100388	0.00104014	0.00152152	0.00147876	0.000619121	0.00123029	0.00130327	0.00136159	0.00266479	0.00240147	0.00127032	0.00227289	0.00257269	0.00190215	0.00131862	0.00114863	0.00177218
3.32-3.30	0.00154756	0.00133618	0.00160244	0.00267115	0.00151088	0.0029276	0.0010512	0.00175391	0.00205483	0.00176836	0.000984352	0.00190865	0.00200027	0.00233744	0.00293117	0.00412441	0.00196031	0.00276507	0.00337791	0.00255174	0.00194627	0.00161787	0.00238131
3.30-3.28	0.00588101	0.0077534	0.00997971	0.00820257	0.00525334	0.0101243	0.00626357	0.00653705	0.019384	0.00844265	0.00876962	0.00378055	0.0065961	0.00862021	0.00588439	0.011319	0.00737884	0.00741603	0.00840371	0.00583058	0.0128172	0.00321339	0.00477489
3.28-3.26	0.0414253	0.0341242	0.0429562	0.0284586	0.0205779	0.0252397	0.0324462	0.0545352	0.0560984	0.0460523	0.036772	0.0507579	0.0545735	0.0325127	0.0209751	0.0270582	0.0327402	0.0365947	0.0440236	0.0332618	0.0917308	0.0354127	0.0428102
3.26-3.24	0.0104991	0.00730666	0.0105688	0.00662023	0.00481517	0.00605741	0.00874848	0.0100717	0.0173737	0.00954103	0.0115646	0.0151602	0.0180036	0.0074539	0.00646832	0.00713754	0.00695818	0.0116198	0.0127429	0.00546297	0.026906	0.0134363	0.0113415
3.24-3.22	0.00465272	0.00482799	0.00580353	0.0064393	0.00293291	0.00578098	0.00504769	0.00163168	0.00428688	0.00638112	0.00607358	0.00773666	0.00381441	0.0068022	0.00466413	0.00423438	0.00597312	0.00758006	0.00563704	0.00341127	0.0110077	0.00484799	0.00598958
3.22-3.20	0.00309801	0.0028834	0.00243015	0.00335255	0.00235403	0.00318727	0.00234138	0.00307173	0.0039949	0.00385245	0.00295189	0.00503852	0.00317731	0.00236724	0.0036628	0.00362444	0.0043176	0.00340249	0.00347927	0.0041407	0.00774044	0.00410481	0.00339857
3.20-3.18	0.00278329	0.00224054	0.00217755	0.00317898	0.00203331	0.00330409	0.00199058	0.00244174	0.0028683	0.00329603	0.00276881	0.00328141	0.00257435	0.00209521	0.00367544	0.00238542	0.00293563	0.00320432	0.00305634	0.00318428	0.00413234	0.00267521	0.00264285
3.18-3.16	0.00363447	0.00324823	0.00350052	0.00474049	0.00354152	0.00403296	0.00349457	0.00190396	0.00419981	0.00433373	0.00315849	0.00320329	0.00361917	0.00367181	0.00474086	0.00385605	0.00528312	0.00355839	0.00375093	0.00388275	0.00439486	0.00395503	0.00380768
3.16-3.14	0.00336606	0.00246953	0.00233454	0.00288967	0.00188416	0.00266461	0.00281561	0.00174286	0.0017289	0.00250237	0.00253928	0.00416835	0.00245516	0.00186278	0.00301498	0.0019492	0.00214737	0.00275634	0.00295816	0.00340807	0.00278975	0.00375719	0.00361401
3.14-3.12	0.00181879	0.00209077	0.00179724	0.00292918	0.00230052	0.00353996	0.00194561	0.00222731	0.00184837	0.00298286	0.00166675	0.00253397	0.00232132	0.00272599	0.00368939	0.00289064	0.00233067	0.00276284	0.00239683	0.00256042	0.00216011	0.00111109	0.00193856
3.12-3.10	0.00443992	0.00421404	0.00397412	0.00378634	0.00371248	0.00379328	0.00404265	0.00553591	0.00309196	0.00336866	0.00418636	0.0064847	0.00401463	0.00427986	0.0060609	0.00535722	0.00497861	0.00408339	0.00424998	0.00503421	0.00531277	0.00487075	0.00447121
3.10-3.08	0.00174778	0.00147949	0.00114465	0.00192763	0.00138455	0.0022393	0.00130745	0.00173394	0.00101405	0.00166394	0.000560741	0.00270541	0.00177978	0.00187892	0.0034576	0.00287646	0.00204175	0.00295386	0.00265826	0.00164798	0.00178831	0.00201208	0.00175201
3.08-3.06	0.00201259	0.00267696	0.00258593	0.00285023	0.00232267	0.00363857	0.00265927	0.004622	0.00191258	0.00231827	0.000681574	0.00258838	0.00241796	0.00351791	0.00393628	0.00384848	0.00208406	0.00345896	0.00304254	0.00181753	0.00529089	0.00140792	0.00136623
3.06-3.04	0.0344472	0.0630896	0.0417485	0.0342187	0.0318749	0.0330108	0.0376169	0.0483395	0.0489067	0.0305055	0.0453497	0.0437304	0.0390167	0.0357763	0.0371433	0.0394097	0.0491276	0.0300312	0.030585	0.0395311	0.0423239	0.0329712	0.0319874
3.04-3.02	0.010826	0.00656015	0.00775691	0.00946157	0.013298	0.00923597	0.0103335	0.00726869	0.0061084	0.00963208	0.0105683	0.0116924	0.011723	0.0102696	0.00685516	0.00793074	0.00402378	0.00794005	0.00501136	0.00654258	0.0126703	0.0141797	0.0123285
3.02-3.00	0.0163266	0.0113614	0.00974843	0.00926737	0.0211989	0.00829557	0.0160778	0.0120024	0.00582585	0.0120608	0.0130651	0.0150922	0.0118709	0.0135819	0.00813038	0.0122526	0.00511773	0.0080402	0.00643084	0.00431554	0.0133405	0.0256476	0.0233078
3.00-2.98	0.00946521	0.00563872	0.00461297	0.00448052	0.0105563	0.00400558	0.00817866	0.00441148	0.00287552	0.00628059	0.00724187	0.00872387	0.00470198	0.00519029	0.00471396	0.0058271	0.00272662	0.00391379	0.00411948	0.00295678	0.00752728	0.0154858	0.0131729
2.98-2.96	0.00122122	0.000528327	0.000591811	0.00175022	0.00105522	0.00156406	0.000626743	0.000644122	0.000844462	0.00235649	0.00102501	0.00120609	0.000871382	0.0010332	0.00201204	0.000840094	0.00051802	0.00188319	0.00148662	0.00166899	0.00166806	0.00184262	0.00206913
2.94-2.92	0.0030283	0.00252356	0.00247897	0.00305765	0.00159885	0.00282895	0.00106549	0.00210313	0.0042429	0.00461717	0.00290547	0.00375398	0.00267419	0.00193337	0.00256567	0.00103774	0.00407978	0.00402345	0.00415627	0.00918624	0.00507212	0.00307759	0.00450405
2.88-2.86	0.000235593	0.00023017	0.000218586	0.00152386	0.000273757	0.00129936	0.000262415	0.000300422	0.000331945	0.0015605	0.000521691	0.000369017	0.00040025	0.00060418	0.00189629	0.000435769	0.000372378	0.00137993	0.00146923	0.00050797	6.0762e-05	0.000444225	0.000573322
2.86-2.84	0.000465243	0.000481477	0.000495962	0.0016383	0.000771982	0.00135802	0.000530546	0.000568385	0.000629748	0.00166161	0.000639918	0.000680918	0.000720563	0.000260633	0.00220459	0.000929882	0.000993044	0.00148671	0.00156499	0.000551192	0.000209636	0.000557622	0.000707058
2.84-2.82	0.000945943	0.00103856	0.00103673	0.0020638	0.001127	0.00175207	0.000565355	0.00108096	0.000804275	0.00178879	0.000939278	0.00112952	0.00114783	0.000659023	0.00290814	0.00152206	0.00125022	0.00199133	0.00213082	0.00208114	0.000952707	0.000801607	0.00137217
2.80-2.78	0.000423383	0.000433387	0.00044133	0.00154246	0.000733379	0.00159625	0.000482288	0.000515187	0.000528704	0.00144385	0.000562724	0.000605644	0.000694819	0.000546843	0.00250288	0.00101755	0.000612676	0.00169779	0.00202631	0.000868405	0.000183268	0.000786753	0.000926066
2.78-2.76	0.000385546	0.000392478	0.00042059	0.00153758	0.00071132	0.00165719	0.000450663	0.000477128	0.000510608	0.00133802	0.00056534	0.000614797	0.000698892	0.00072956	0.00239378	0.00101947	0.000527361	0.00174489	0.00189264	0.000976744	0.000140251	0.000749417	0.000883065
2.76-2.74	0.00103999	0.00129784	0.00120079	0.00210626	0.00246631	0.00234324	0.000596921	0.00124718	0.00124577	0.00205202	0.00131214	0.00139228	0.00147414	0.0017086	0.00300734	0.00181242	0.000864285	0.00204333	0.002352	0.00158462	0.000870955	0.00117339	0.00138582
2.74-2.72	0.0208961	0.0158142	0.0060936	0.00603546	0.0321417	0.00718698	0.00981725	0.0144759	0.0085532	0.00585014	0.00649086	0.0136008	0.00692958	0.00610367	0.00782066	0.00909547	0.00835382	0.00626319	0.00650519	0.0113212	0.00980391	0.00703007	0.00610412
2.72-2.70	0.0119982	0.0119617	0.00372214	0.010924	0.00455495	0.0139862	0.0220375	0.0221951	0.00646903	0.00912168	0.0152734	0.016637	0.00986355	0.0170395	0.0142861	0.0206774	0.00326152	0.00600038	0.0033025	0.00937649	0.0122325	0.0211993	0.0127214
2.70-2.68	0.0265626	0.0108864	0.0158063	0.00689018	0.0477591	0.00594712	0.00780359	0.0126975	0.000562858	0.00748476	0.00470332	0.0136232	0.0115388	0.00818251	0.00443099	0.00384338	0.00584993	0.00935702	0.0113331	0.00431617	0.00469553	0.00222103	0.0131739
2.68-2.66	0.0220093	0.0232282	0.0128622	0.023089	0.00708424	0.023442	0.0398026	0.0395279	0.0137256	0.0215489	0.0303879	0.0304627	0.0218568	0.0342276	0.025464	0.0360144	0.0103159	0.0126887	0.00838136	0.0177522	0.0263095	0.039875	0.0276875
2.66-2.64	0.0129402	0.0154945	0.019823	0.0158584	0.0053551	0.0135492	0.0219471	0.0213513	0.00864766	0.0156869	0.019077	0.0173802	0.021111	0.0219005	0.015604	0.0197533	0.010821	0.0135408	0.0130516	0.012496	0.0157019	0.0222933	0.0259885
2.64-2.62	0.00358059	0.00297487	0.00318407	0.00372562	0.00395728	0.00316107	0.00333302	0.00196069	0.00300594	0.00382792	0.00171308	0.00276519	0.00193321	0.00262576	0.0045222	0.00325958	0.00459819	0.00329624	0.00311637	0.00240156	0.00232764	0.00321118	0.00467043
2.62-2.60	0.00442714	0.00338504	0.00342135	0.00340807	0.00501982	0.00327966	0.00411978	0.00331605	0.00350367	0.00326641	0.00210076	0.00312737	0.00348279	0.00267339	0.00448634	0.00380351	0.00501885	0.00319712	0.00404597	0.00377215	0.00341273	0.00523457	0.00488805
2.60-2.58	0.00365	0.00299055	0.00111219	0.00233362	0.0124952	0.0035606	0.00763147	0.00711591	0.00323222	0.00186543	0.00340419	0.0034285	0.00360603	0.00178762	0.00338481	0.00305639	0.0015096	0.00215499	0.00251983	0.00125602	0.00124053	0.00054788	0.00137576
2.58-2.56	0.0427541	0.00504608	0.0303685	0.0227712	0.0425398	0.0248298	0.0405377	0.043511	0.0128544	0.0235163	0.0278698	0.0373399	0.0186665	0.0310192	0.0219292	0.0348751	0.0114465	0.0125643	0.00809831	0.014516	0.0247999	0.0361117	0.0304051
2.56-2.54	0.0044725	0.00676717	0.00818711	0.00800506	0.00851128	0.00563389	0.00650433	0.0022897	0.0017819	0.00700155	0.0102401	0.00309795	0.0169923	0.0126785	0.00752219	0.00543676	0.00646633	0.0139792	0.0170399	0.00807177	0.00472688	0.00568025	0.0177468
2.54-2.52	0.0258329	0.00512036	0.0190922	0.0157291	0.0264555	0.0154961	0.0222364	0.0228238	0.00742664	0.0159262	0.018859	0.021661	0.0110928	0.0207276	0.0152094	0.0213608	0.0088773	0.0106397	0.00769516	0.0105249	0.015207	0.0221267	0.0207663
2.52-2.50	0.00252716	0.00497551	0.00301322	0.0050164	0.00227071	0.00377785	0.00162728	0.00341422	0.00078493	0.00492644	0.00531768	0.00367881	0.00839605	0.00558837	0.00430552	0.00285773	0.0028914	0.00786498	0.00908267	0.00494185	0.0017118	0.0034297	0.00860888
2.50-5.48	0.00253626	0.00464125	0.00302125	0.00420528	0.00343062	0.0046622	0.00425423	0.00456754	0.00187691	0.00482808	0.00483616	0.00454286	0.00187644	0.00458039	0.00444305	0.0030414	0.00379997	0.00488713	0.00484109	0.00313779	0.00184775	0.00206957	0.00322527
2.48-2.46	0.00891741	0.00723486	0.00624533	0.0070708	0.0132349	0.00789945	0.0107204	0.00828496	0.0037252	0.00831371	0.00807925	0.0074504	0.00610625	0.0101896	0.00845629	0.0105138	0.00634995	0.00721907	0.00619043	0.00372043	0.00730161	0.01211	0.00937885
2.46-2.44	0.0164574	0.0119207	0.0102562	0.00988601	0.0211866	0.00955156	0.0170894	0.0148281	0.00458667	0.0123181	0.013236	0.01364	0.0119661	0.0155862	0.0093573	0.0135781	0.00606716	0.00989939	0.00842171	0.00281749	0.0117775	0.0270672	0.0227414
2.44-2.42	0.00966472	0.00748741	0.00612518	0.00704033	0.0120389	0.00716211	0.00963143	0.00705767	0.00259084	0.00915481	0.00870626	0.00772211	0.00796366	0.00909307	0.00596908	0.00740181	0.00357842	0.00675207	0.00619792	0.00482062	0.0077712	0.0158825	0.0161975
2.42-2.40	0.0100367	0.0260388	0.0096816	0.00918425	0.010503	0.0125212	0.00970245	0.0162349	0.00479896	0.010417	0.0110291	0.0148496	0.00867412	0.0156725	0.00811972	0.00906317	0.00765825	0.00953467	0.0133198	0.0162458	0.0112025	0.0152026	0.0126403
2.40-2.38	0.0018583	0.011293	0.00134634	0.00359042	0.00252602	0.00340427	0.0015159	0.00248452	0.000684721	0.0047664	0.00247314	0.00128834	0.00267418	0.00165711	0.00318745	0.00175377	0.00148855	0.00383059	0.003442	0.00435436	0.0019886	0.00297713	0.000990152
2.38-2.36	0.00172828	0.00639302	0.00164905	0.00331656	0.00224985	0.0032897	0.00210567	0.00211767	0.00221393	0.00420078	0.00160534	0.00103655	0.00232509	0.00152835	0.00326507	0.00167418	0.00158929	0.00341505	0.00297434	0.00316345	0.00228512	0.00207105	0.00106572
2.36-2.34	0.00282866	0.0170608	0.00455081	0.0048378	0.00305225	0.00527643	0.00298237	0.00201666	0.00108371	0.00607453	0.00306838	0.00204211	0.00394727	0.003919	0.00387006	0.00233636	0.00204552	0.00494069	0.00406343	0.00414643	0.0025002	0.00226554	0.00171006
2.34-2.32	0.00435448	0.0121299	0.00272848	0.00409802	0.00396736	0.00428409	0.00314958	0.00354371	0.00105404	0.00528475	0.0030201	0.00179538	0.00366778	0.0025471	0.0043863	0.00240798	0.00284227	0.00384173	0.00367243	0.00278635	0.00244906	0.00182495	0.00150313
2.32-2.30	0.00530742	0.0284492	0.00893362	0.00705343	0.0051028	0.00758894	0.0058894	0.00419139	0.00196872	0.00723132	0.00689254	0.00357274	0.00654003	0.00739563	0.00437452	0.00330899	0.00267732	0.00606331	0.00552295	0.00281428	0.00200674	0.00266069	0.00249111
2.30-2.28	0.00426801	0.0119875	0.00283036	0.0042188	0.00332739	0.00508304	0.00278836	0.00319718	0.00332456	0.00427725	0.00312594	0.00107324	0.00349667	0.00280197	0.00349798	0.00201693	0.00183634	0.00395308	0.00344142	0.00225353	0.00186569	0.00136495	0.00218383
2.28-2.26	0.00251257	0.00921813	0.00124066	0.00317303	0.00241056	0.00348855	0.00182218	0.00216423	0.00229106	0.00336002	0.00168205	0.0024215	0.00260397	0.00209581	0.00350015	0.00217369	0.00156413	0.00320258	0.00284677	0.00284605	0.00155035	0.00173152	0.00195061
2.26-2.24	0.00239007	0.00863503	0.00166615	0.00381427	0.0031591	0.00370769	0.0023375	0.00260447	0.00127981	0.00371272	0.00201477	0.0027517	0.00294381	0.00245214	0.00427302	0.00278445	0.00233072	0.00378096	0.0035467	0.00365626	0.00227597	0.00278732	0.00260853
2.24-2.22	0.00220768	0.0103076	0.00148635	0.00380604	0.00297927	0.00340488	0.00238828	0.00266437	0.00150368	0.00372409	0.00190664	0.00276521	0.00291618	0.00218177	0.00392928	0.00222043	0.0021893	0.00374293	0.00361722	0.00328513	0.00230737	0.00272956	0.00264209
2.22-2.20	0.00208027	0.0108411	0.00268121	0.00410546	0.00316479	0.00379254	0.00259301	0.00293717	0.0025166	0.00401287	0.00185814	0.00309921	0.00328107	0.00242726	0.00434902	0.00241989	0.00278706	0.00406168	0.00405777	0.00337113	0.00231103	0.00224319	0.00264324
2.20-2.18	0.00383824	0.0135437	0.00385607	0.00446107	0.00439036	0.00438721	0.00366342	0.00205447	0.0038578	0.00473414	0.00287092	0.00398129	0.00419055	0.00306507	0.00488216	0.00337501	0.00338229	0.00454876	0.00438115	0.00366627	0.00279569	0.00280224	0.000870661
2.18-2.16	0.00514895	0.00989532	0.00379742	0.00436441	0.00449971	0.00422395	0.00365686	0.00165412	0.00361424	0.00492103	0.0030738	0.00367811	0.00385884	0.00258558	0.00434472	0.00296064	0.00279083	0.00411893	0.00404272	0.00231732	0.00226385	0.0025866	0.00083703
2.16-2.14	0.00508791	0.00575297	0.00323602	0.00427446	0.00403587	0.00422449	0.00291328	0.00249391	0.00255919	0.00476666	0.00335872	0.00335086	0.00350054	0.0025926	0.00440086	0.00293536	0.00315522	0.00416445	0.00414222	0.00196418	0.00230294	0.00174122	0.00096661
2.14-2.12	0.0030408	0.00419681	0.00177034	0.00337038	0.00254946	0.00345697	0.00205981	0.00224736	0.000767263	0.0037821	0.00227486	0.00232823	0.00245782	0.00169202	0.00385939	0.00194718	0.00216088	0.00346101	0.00356104	0.00182414	0.00152311	0.000695257	0.00187792
2.12-2.10	0.00219107	0.00204813	0.00147397	0.00362441	0.00229371	0.00363979	0.00157337	0.00196273	0.00056844	0.0043772	0.00184835	0.00203398	0.00219371	0.00201504	0.00400586	0.00189101	0.00213651	0.003989	0.00344611	0.00212348	0.00163224	0.00037025	0.00196381
2.10-2.08	0.00130963	0.00730171	0.00188736	0.00421545	0.00204865	0.00425925	0.00192685	0.00265119	0.00125203	0.00440317	0.00217015	0.00275988	0.00292582	0.00267298	0.0047304	0.00246784	0.00294644	0.00478437	0.00455974	0.00356743	0.0021986	0.00102348	0.00281367
2.08-2.06	0.00493095	0.0174867	0.00591281	0.00685703	0.00550978	0.00707878	0.00556064	0.00702061	0.00591646	0.0071578	0.00603618	0.00385837	0.00575544	0.00621572	0.00795292	0.00657857	0.00721823	0.00764673	0.00763403	0.00834557	0.0064698	0.00424523	0.00419623
2.06-2.04	0.00868923	0.0236458	0.0107888	0.010548	0.00996907	0.0108473	0.00987725	0.012012	0.0109775	0.0120739	0.0101947	0.00836201	0.00854461	0.0113275	0.0130253	0.0109658	0.0132864	0.0116788	0.0111674	0.0118932	0.011438	0.00822643	0.00846862
2.04-2.02	0.0126481	0.0177826	0.00834661	0.00809473	0.0101543	0.0080293	0.0100189	0.0128742	0.00496283	0.0102277	0.0109146	0.0115346	0.00979965	0.0072618	0.00662815	0.00681215	0.00611274	0.00803619	0.00845017	0.00876798	0.0107725	0.00936375	0.0102335
2.02-2.00	0.0119193	0.00851742	0.00579174	0.00648386	0.00870723	0.00659255	0.00712686	0.0108109	0.00269486	0.00843771	0.00765534	0.00726884	0.00474753	0.00480657	0.00506099	0.00470896	0.00323924	0.00581916	0.00508137	0.0036874	0.00606478	0.00494698	0.00561132
2.00-1.98	0.0115411	0.00845305	0.00906371	0.00865078	0.00941415	0.00960285	0.00991567	0.0109117	0.00614448	0.00973937	0.0115352	0.00969811	0.00649242	0.00908718	0.00800736	0.00740297	0.00768684	0.00847102	0.00848477	0.00709012	0.00735577	0.00599381	0.0069554
1.98-1.96	0.00249906	0.00173551	0.000847461	0.00327074	0.00148115	0.00344386	0.00141093	0.00167484	0.00173394	0.00394303	0.0023117	0.00183325	0.0019244	0.00131507	0.0028763	0.000442431	0.00106603	0.00350611	0.00312532	0.00183993	0.0020071	0.00131288	0.00115119
1.96-1.94	0.000464448	0.000905604	0.000838133	0.00280877	0.000957761	0.00288374	0.000892916	0.000941508	0.00103036	0.0032464	0.000609542	0.00111151	0.00123514	0.000506124	0.00307204	0.000541708	0.00102878	0.00293515	0.00271393	0.0013826	0.0011504	0.00132013	0.00152752
1.94-1.92	0.00174266	0.0316061	0.00182797	0.00379361	0.00293524	0.00341618	0.00378402	0.0109518	0.0141413	0.00410739	0.00262332	0.00582329	0.00529483	0.00231549	0.00419411	0.0025761	0.00358213	0.00377357	0.00424223	0.00947769	0.00859762	0.00726044	0.00380788
1.92-1.90	0.00146002	0.0101045	0.00155283	0.00265565	0.000306328	0.00248286	0.00165131	0.00177659	0.000928068	0.00288585	0.000364234	0.00184381	0.0019313	0.0019578	0.00259155	0.00206074	0.000665519	0.00296483	0.00285629	0.00323197	0.00217655	0.0016008	0.00112072
1.90-1.88	0.000408965	0.00417824	0.00046958	0.00272343	0.000534539	0.00221952	0.000561532	0.000649059	0.000769131	0.00264797	0.000837612	0.000896217	0.00105123	0.00119034	0.00222884	0.00126219	0.000334504	0.00314959	0.00283587	0.000792342	0.000902739	0.00101874	0.00122966
1.88-1.86	0.000462829	0.000529561	0.000394601	0.00283699	0.0002006	0.00229874	0.000441043	0.000504946	0.000538564	0.00257387	0.000607907	0.000647771	0.000751482	0.000889049	0.00229394	0.000941824	0.000313513	0.00346368	0.00304717	0.000678341	0.000929356	0.00116608	0.00139633
1.86-1.84	0.000586748	0.000629158	0.000716488	0.00293716	0.000497795	0.00261254	0.000761493	0.000822525	0.000909334	0.00280551	0.000952879	0.00100513	0.00110599	0.000447129	0.00290422	0.000433952	0.000878073	0.003539	0.00322462	0.000971144	0.00126207	0.000414557	0.00150348
1.84-1.82	0.00100416	0.00105676	0.00113254	0.00300427	0.000794386	0.00281217	0.00119284	0.0012468	0.00128886	0.00293329	0.000302691	0.00135395	0.00141558	0.000507307	0.00326298	0.00104652	0.00126812	0.00333867	0.00331774	0.00183527	0.00158914	0.000581879	0.00179466
1.82-1.80	0.000754058	0.000804567	0.000901705	0.00270587	0.000574484	0.00264543	0.000958882	0.00103897	0.00108272	0.00276582	0.00114091	0.00119843	0.00127477	0.000441165	0.00301905	0.0010122	0.000736989	0.00290182	0.00316303	0.00213902	0.00136854	0.000393475	0.00160918
1.80-1.78	0.00116545	0.00123604	0.000452561	0.00296408	0.000891239	0.0028299	0.00123782	0.0012916	0.00133333	0.00304002	0.000396523	0.00139917	0.00145189	0.000751693	0.0031096	0.000976467	0.00112158	0.00308008	0.00334926	0.00210731	0.00177716	0.000629466	0.00188517
1.78-1.76	0.000934228	0.000984577	0.000946075	0.00284753	0.000590167	0.00270302	0.000980448	0.00102441	0.00109123	0.00286832	0.00117495	0.00123763	0.00129987	0.000405254	0.00293578	0.000323268	0.000921686	0.00306849	0.00325619	0.00153983	0.00153426	0.000453443	0.00171088
1.76-1.74	0.00028931	0.000339529	0.000400428	0.00243922	0.00016596	0.00233268	0.000433142	0.000485684	0.000535402	0.00241667	0.000627566	0.000686695	0.000760134	0.000838981	0.00257771	0.000896545	0.000166183	0.00258472	0.00280805	0.000706417	0.000791616	0.00102079	0.00125951
1.74-1.72	0.000498647	0.000557692	0.000634774	0.00257585	0.000410764	0.00253081	0.000670577	0.000708911	0.00077873	0.00255978	0.000860354	0.00092201	0.000978628	0.00104215	0.00267823	0.0011022	0.000332197	0.0027878	0.00304251	0.000791383	0.000944934	0.00115893	0.00140622
1.72-1.70	0.000511524	0.000569198	0.00065453	0.00270209	0.000265312	0.00253522	0.000692674	0.000719643	0.000764422	0.00255331	0.00084149	0.000890275	0.000971075	0.00103158	0.00273793	0.00108928	0.00115758	0.00307562	0.00314091	0.000954138	0.00108336	0.00131544	0.00159415
1.70-1.68	0.000648766	0.000702217	0.000718691	0.00297132	0.000754532	0.00254441	0.000793994	0.000853295	0.000906499	0.0025758	0.000982461	0.00103539	0.0010836	0.00115678	0.00276601	0.00121949	0.000200342	0.0035068	0.00334533	0.00112962	0.00128696	0.00153948	0.00179747
1.68-1.66	0.000707738	0.000745902	0.00083005	0.00307628	0.000190777	0.00249755	0.000872919	0.000924775	0.000966049	0.00257618	0.00102231	0.00107725	0.00112505	0.00119652	0.00295843	0.000315092	0.0003264	0.00375833	0.00356927	0.00124271	0.00145292	0.00167231	0.00193712
1.66-1.64	0.000802496	0.000846464	0.000882929	0.00308245	0.000223607	0.00254704	0.000917094	0.000974413	0.00104631	0.00262632	0.00109759	0.00114876	0.00120623	0.0012675	0.00304608	0.00027098	0.000614139	0.00378026	0.00355905	0.000371886	0.00143606	0.00162761	0.00185813
1.64-1.62	0.000738429	0.000786043	0.000641537	0.00289628	0.000414728	0.00247327	0.000850195	0.000908107	0.000967798	0.00263213	0.00101072	0.00106189	0.00113397	0.00120486	0.00297683	0.000182857	0.000604178	0.00380694	0.00355004	0.00127161	0.00146012	0.00167588	0.0019426
1.62-1.60	0.000912694	0.00094809	0.000954384	0.00287926	0.00076552	0.00255293	0.00100859	0.00104822	0.000547332	0.00261298	0.00109557	0.0011575	0.00125212	0.000325232	0.00311942	0.00040165	0.00112664	0.00357072	0.00357924	0.00114961	0.00133629	0.00164312	0.00187495
1.60-1.58	0.000978809	0.00175361	0.00228698	0.00312987	0.00162065	0.00316204	0.00111299	0.00176799	0.00175995	0.0030492	0.000438174	0.00184831	0.00191746	0.00122887	0.00370588	0.00162598	0.00259854	0.00363339	0.00376653	0.000470787	0.00161042	0.00108478	0.00187276
1.58-1.56	0.00208258	0.00282462	0.00434544	0.00390827	0.00281969	0.00396475	0.00199371	0.0028449	0.00406145	0.00375597	0.00134763	0.00113429	0.00296582	0.00238358	0.00459124	0.00289276	0.0041535	0.00411574	0.00450556	0.00106514	0.00232702	0.00205592	0.00157198
1.56-1.54	0.00206922	0.00284438	0.00447429	0.00388165	0.00258832	0.00409468	0.00157159	0.00279919	0.00388323	0.00371749	0.00157504	0.00148793	0.00295506	0.00231803	0.00448835	0.00292859	0.00391326	0.00417157	0.00469059	0.000887091	0.00236614	0.00234478	0.00171916
1.54-1.52	0.000918062	0.00159548	0.00229059	0.00289373	0.00124014	0.00313613	0.00066169	0.00157325	0.00231367	0.00297528	0.000542278	0.00167888	0.0017778	0.001077	0.00350776	0.00140961	0.00184377	0.00322032	0.00369543	0.000416115	0.00134036	0.0011918	0.00171324
1.52-1.50	0.000841424	0.000885434	0.00120559	0.00253556	0.000758109	0.0027436	0.00106809	0.00115277	0.00110675	0.00282696	0.000264118	0.00125687	0.00136063	0.000727684	0.00307201	0.000960366	0.00108905	0.00284101	0.00296543	0.000468585	0.000923573	0.00119502	0.00138667
1.50-1.48	0.00129171	0.0018312	0.00204196	0.00307876	0.00165693	0.00288751	0.000656479	0.00193673	0.00171728	0.00337034	0.00137316	0.000875866	0.00239824	0.00121437	0.00361241	0.00190695	0.00199926	0.00357272	0.00398336	0.00243774	0.00225281	0.00105855	0.000998263
1.48-1.46	0.000907733	0.00122981	0.00118042	0.0022705	0.00087952	0.00244704	0.00126304	0.00134199	0.000613844	0.00253734	0.000378407	0.001394	0.00214533	0.000598846	0.00304605	0.00118718	0.0011357	0.00295244	0.00325909	0.0013256	0.00144796	0.000688229	0.0016508
1.46-1.44	0.000602103	0.00063857	0.00075675	0.0020114	0.00059594	0.00231029	0.000782018	0.000850573	0.000917454	0.00236114	0.000958237	0.00102308	0.00111239	0.000334306	0.00267589	0.000928368	0.000766534	0.00256811	0.00275142	0.000545527	0.000649084	0.000897633	0.00107014
1.44-1.42	0.000602489	0.000640704	0.000665007	0.00183941	0.000259539	0.00205444	0.00062727	0.000696733	0.000783468	0.00210139	0.000819681	0.000883623	0.000943155	0.000279912	0.00260621	0.000654662	0.000804633	0.00242156	0.00267582	0.000230015	0.000454546	0.000732482	0.00085734
1.42-1.40	0.000385138	0.000406756	0.000518217	0.00181685	0.000203874	0.00184689	0.0005328	0.000609835	0.000649845	0.00188471	0.000695178	0.000751719	0.000807046	0.000855239	0.00231145	0.000428248	0.000615602	0.00222861	0.00248635	0.000280409	0.000338538	0.000636117	0.000740163
1.40-1.38	0.000855858	0.00090514	0.00088891	0.00205521	0.000426964	0.00195362	0.000918148	0.000955927	0.000929717	0.00193461	0.000477613	0.000979331	0.00103698	0.000275696	0.00227967	0.000243776	0.00107386	0.00234549	0.00261884	0.000896843	0.000693142	0.000907348	0.00102567
1.38-1.36	0.00106671	0.00448403	0.00198758	0.00332207	0.00144117	0.00310813	0.00166569	0.00382658	0.00133726	0.00314715	0.00271056	0.00301065	0.00244466	0.00219865	0.00293998	0.00118935	0.00248014	0.00365673	0.00411993	0.00264932	0.00215542	0.00129447	0.00227281
1.36-1.34	0.00195003	0.0132738	0.00310165	0.00365899	0.00170725	0.00326212	0.00207039	0.00379935	0.00243595	0.00351636	0.00276032	0.00339086	0.00246249	0.00233238	0.00335081	0.00215134	0.00302854	0.00410867	0.00460441	0.0144469	0.00265112	0.00211509	0.00475077
1.34-1.32	0.00320888	0.0218531	0.00565184	0.00466777	0.00288664	0.00385104	0.00366178	0.00468276	0.00469666	0.00437782	0.00385229	0.00474151	0.00488656	0.00353418	0.00426564	0.00379927	0.00522736	0.00573817	0.00628295	0.0164155	0.00384232	0.00385611	0.00202442
1.32-1.30	0.00307952	0.00906214	0.00633925	0.00430706	0.00298315	0.0037102	0.00313916	0.00340177	0.00527063	0.00390456	0.00269318	0.00348322	0.00339731	0.00304626	0.00426508	0.00404466	0.00582529	0.00490963	0.00544095	0.00286096	0.00226961	0.00383	0.00130273
1.30-1.28	0.0030265	0.00385555	0.00639643	0.00417783	0.00362838	0.00417021	0.00338945	0.00315243	0.00519548	0.00383982	0.00217574	0.00343894	0.00219428	0.00357071	0.00463492	0.00437283	0.00625293	0.00481386	0.005229	0.00209473	0.00308915	0.00367366	0.00120757
1.28-1.26	0.00291165	0.00386712	0.00546238	0.00459754	0.00360951	0.0045084	0.0033156	0.00349026	0.00450425	0.0040605	0.00280812	0.00338548	0.00350235	0.00377893	0.00459919	0.0043271	0.0058819	0.00505078	0.00533505	0.00268814	0.00297495	0.00365733	0.00184439
1.26-1.24	0.00282122	0.00363454	0.00361323	0.00393725	0.00293955	0.00367799	0.00304178	0.00510076	0.00365772	0.00372123	0.00282602	0.00372868	0.0038433	0.00283832	0.0038359	0.00325888	0.00652254	0.00426256	0.00416724	0.00351282	0.00392456	0.00330026	0.00161253
1.24-1.22	0.00287163	0.00319252	0.00278416	0.00356672	0.00296574	0.00328451	0.0026271	0.00401138	0.00363334	0.00323013	0.00219572	0.00335986	0.00476079	0.00251042	0.00379679	0.00320942	0.00572388	0.00382999	0.00387654	0.0031498	0.00552277	0.00326914	0.00177575
1.22-1.20	0.0049943	0.00459421	0.00394597	0.00431202	0.00510082	0.00387094	0.00515579	0.00766552	0.00600466	0.00414991	0.00282407	0.00682284	0.00774134	0.0036488	0.00510899	0.00397299	0.00711254	0.00459016	0.00435568	0.00444388	0.00947154	0.005156	0.00479249
1.20-1.18	0.00545066	0.00539525	0.00431162	0.00461285	0.00552891	0.00383704	0.00578815	0.00834799	0.00624306	0.00436719	0.00313145	0.00730901	0.00859084	0.00391221	0.00512647	0.004027	0.00740349	0.00468677	0.0044488	0.00419229	0.0103033	0.00581779	0.00633638
1.18-1.16	0.00290631	0.00316878	0.00270995	0.00323887	0.00285002	0.00280422	0.00322194	0.00427887	0.00367274	0.00320961	0.0018984	0.00387893	0.00546479	0.00219624	0.00332969	0.0034811	0.00448361	0.00338449	0.00348708	0.00208315	0.00528539	0.00305196	0.00294513
1.16-1.14	0.00134603	0.00191484	0.00111311	0.00224499	0.00122118	0.00187895	0.00130477	0.00197154	0.00224619	0.00228129	0.00115446	0.00225277	0.00601583	0.000861149	0.00204767	0.00215603	0.0020871	0.00228037	0.00245313	0.000937297	0.00290651	0.00144667	0.0014515
1.14-1.12	0.000476728	0.000551921	0.000710881	0.00150512	0.000731794	0.00146599	0.000770208	0.000834809	0.000880045	0.00167362	0.000308672	0.000909424	0.00233841	0.000316492	0.00119045	0.00046055	0.000999685	0.00188479	0.00180929	0.000862529	0.00100607	0.000566887	0.00107893
1.12-1.10	0.000639576	0.000661681	0.00045024	0.00143365	0.000272637	0.00129288	0.000658875	0.000672119	0.000706776	0.0015755	0.000330342	0.0007363	0.000763871	0.00040384	0.00111301	0.00037697	0.00115321	0.0018002	0.00182215	0.000228819	0.000936537	0.000591116	0.000928684
1.10-1.08	0.00015099	0.000156707	0.000263799	0.00102747	0.000283064	0.000856864	0.000296375	0.000315289	0.000507844	0.00107306	0.000342837	0.000363667	0.000405619	0.000437198	0.000974538	0.000471615	0.00046799	0.00144402	0.00146601	0.000492245	0.000579277	0.000411679	0.000735469
1.08-1.06	0.000209392	0.000228558	0.000239964	0.000956065	0.000252595	0.00083551	0.000271417	0.000295721	0.00179239	0.00102112	0.000346632	0.000376384	0.000448967	0.000482255	0.000872817	0.000519478	0.00037778	0.00131456	0.0011984	0.000321963	0.000353981	0.000516958	0.00053884
1.06-1.04	0.000364844	0.000378144	0.000429735	0.00102893	0.000447888	0.000823199	0.00046768	0.000487448	0.00131271	0.00104293	0.00056085	0.000580874	0.000601088	0.00061663	0.0011165	0.000650981	0.000705475	0.0014294	0.00143205	0.000560883	0.000648135	0.000610123	0.000827248
1.04-1.02	#NULL!	#NULL!	1.49616e-06	0.000759846	8.73199e-06	0.0005168	1.31333e-05	1.95639e-05	5.98517e-05	0.000699355	6.84598e-05	8.66363e-05	0.000145692	0.000158721	0.00077957	0.000184492	0.000206282	0.00111773	0.00120457	0.000141136	0.000222267	0.000442656	0.000524296
1.02-1.00	0.000252067	0.000266465	0.000179822	0.000785401	0.000188278	0.000676882	0.000184332	0.000195078	0.000249027	0.000775732	0.000260526	0.000285526	0.000365733	0.000360752	0.00104379	0.000205923	0.000313626	0.00112136	0.00114765	0.000146293	0.000243708	0.000447839	0.000509138
1.00-0.98	0.000397562	0.000507174	0.000537304	0.000884218	0.000548289	0.000865317	0.0010101	0.000475836	0.000569806	0.000902915	0.000586398	0.00060816	0.000703605	0.000409161	0.00138794	0.000892432	0.000729054	0.00130021	0.00132651	0.000413349	0.00047577	0.000470108	0.000693406
0.98-0.96	0.00104194	0.00155309	0.00146962	0.00154621	0.00135483	0.00148208	0.00180818	0.00143494	0.00122786	0.00151439	0.000856064	0.00145731	0.00233263	0.00113805	0.00211093	0.00186996	0.00152333	0.00189449	0.00184958	0.000797816	0.00108617	0.000800067	0.000953751
0.96-0.94	0.00303676	0.0121249	0.00428601	0.00315659	0.0032407	0.00300058	0.00409477	0.00241651	0.0037761	0.00324821	0.00304333	0.00141676	0.00455377	0.00307384	0.00367321	0.00400151	0.00458176	0.00375283	0.00332302	0.00353264	0.0021635	0.00343338	0.00320212
0.94-0.92	0.00387962	0.0140339	0.00494874	0.00309242	0.00422854	0.00342573	0.00486723	0.00211927	0.00516375	0.00330957	0.00409569	0.00165747	0.00564496	0.00398892	0.00432151	0.00492392	0.00488694	0.00338501	0.00391133	0.00371999	0.00228588	0.00464674	0.00383281
0.92-0.90	0.00405031	0.010783	0.00565884	0.00311661	0.00499759	0.00408846	0.00489552	0.00294141	0.00671737	0.0037489	0.00382147	0.00174066	0.00528531	0.00464206	0.00471676	0.00545826	0.00530001	0.00342518	0.00374241	0.00288846	0.00208781	0.00399913	0.00407298
0.90-0.88	0.00564243	0.0113054	0.00968558	0.0041444	0.00743012	0.00566437	0.00744267	0.00405575	0.0092746	0.00475532	0.00432344	0.00300211	0.00705705	0.0067156	0.00633759	0.00829252	0.00874921	0.00467725	0.00524029	0.0034394	0.00303672	0.00568654	0.0061795
0.88-0.86	0.0058285	0.00908814	0.0108634	0.00410719	0.00761642	0.00571734	0.00770905	0.00399852	0.00911597	0.00475179	0.00430689	0.00259881	0.00693943	0.00687164	0.00617265	0.00913827	0.00919902	0.0047538	0.00592906	0.00229473	0.00249552	0.00572396	0.00713661
0.86-0.84	0.00324052	0.00486286	0.00599328	0.00237668	0.00419614	0.00345918	0.00444243	0.00351459	0.00497181	0.00300154	0.00221267	0.00364995	0.00325726	0.00363934	0.00316129	0.0047819	0.00449554	0.0029408	0.0035001	0.000761388	0.00235977	0.00293476	0.0038423
0.84-0.82	0.00123747	0.000982119	0.00195386	0.000846932	0.00139369	0.00149898	0.00131087	0.00103377	0.00156659	0.00145435	0.00067672	0.00113554	0.00125487	0.00114302	0.000996501	0.00142001	0.00131579	0.00117012	0.00114415	0.000689274	0.000786632	0.00116068	0.00120896
0.82-0.80	0.000156054	0.000145956	0.00010575	0.00022855	0.000218695	0.000511087	9.30113e-05	8.72279e-05	0.000592485	0.0007105	0.000155803	0.000165424	0.000227402	0.000242218	0.000248794	0.00022919	0.000250331	0.000507267	0.000315815	2.76758e-05	4.74088e-05	0.000346625	0.000256495
0.50-0.48	1.52293e-05	1.53221e-05	2.94773e-05	2.84284e-05	3.06339e-05	4.00325e-05	3.40807e-05	3.64095e-05	1.93016e-05	1.6517e-05	1.93642e-05	1.47364e-05	9.7608e-06	1.06549e-05	1.70186e-05	1.99778e-05	1.99209e-05	6.21595e-05	7.2592e-05	8.79332e-05	0.000107255	8.57633e-05	8.36596e-05
0.40-0.38	3.34069e-05	3.71523e-05	1.88744e-05	1.71238e-05	1.75827e-05	2.0436e-05	1.89748e-05	2.82539e-05	2.90261e-05	2.86304e-05	3.00082e-05	2.92647e-05	1.80547e-05	1.66572e-05	2.22157e-05	2.25794e-05	2.6158e-05	2.47571e-05	3.0664e-05	3.54746e-05	2.94753e-05	1.88281e-05	2.29031e-05
0.30-0.28	2.66969e-05	2.52591e-05	2.67449e-05	3.21695e-05	3.15717e-05	3.72535e-05	3.57862e-05	3.28901e-05	3.44838e-05	3.08891e-05	3.43092e-05	4.01057e-05	3.97855e-05	2.80486e-05	3.0949e-05	3.31872e-05	3.3456e-05	4.76303e-05	5.54423e-05	6.00521e-05	6.19133e-05	3.43274e-05	4.02271e-05
0.16-0.14	0.000111597	0.000110081	5.90983e-05	5.84827e-05	6.05437e-05	4.01787e-05	6.53976e-05	6.06787e-05	6.68136e-05	6.72238e-05	7.11938e-05	7.54964e-05	7.45043e-05	5.95106e-05	6.52794e-05	6.74472e-05	6.87159e-05	0.000112034	0.000128395	0.000145684	0.000151478	0.000141101	0.000145197
0.06-0.04	4.04224e-05	4.31146e-05	4.27378e-05	4.49245e-05	4.85867e-05	7.36584e-05	5.08353e-05	5.958e-05	2.8471e-05	3.58355e-05	3.88076e-05	3.72051e-05	5.55813e-05	4.7173e-05	5.06193e-05	4.94995e-05	4.91514e-05	0.000159489	0.00011911	0.000449396	0.000185013	0.000176403	0.000173622
0.04-0.02	0.000532389	0.00450631	0.000560171	0.000583799	0.000542947	4.49849e-05	0.000615557	0.00165034	0.000622836	0.00066193	0.000700507	0.000731245	0.000754593	0.000785863	0.000828513	0.000399076	0.000189593	0.000668224	0.000126667	0.000777833	0.0041865	0.000883208	0.00107842
